# Supplementary material for: Sequential Injection Analysis for Automation and Evaluation of Drug Liberation Profiles: Clotrimazole Liberation Monitoring
Source: Molecules. 2021 Sep 12;26(18):5538. doi: 10.3390/molecules26185538 (PMC8467677; doi:10.3390/molecules26185538)
Supplement: Supplementary file 1 [file molecules-26-05538-s001.zip]

Archive with 1 entries (1 files):
- molecules-1371598-supplementary.pdf
